# Supplementary material for: Prediction of ABX3 Perovskite Formation Energy Using Machine Learning
Source: Materials (Basel). 2025 Jun 20;18(13):2927. doi: 10.3390/ma18132927 (PMC12250765; doi:10.3390/ma18132927)
Supplement: Supplementary file 1 [file materials-18-02927-s001.zip]

Archive with 1 entries (1 files):
- materials-3634683-supplementary.pdf
